# Supplementary material for: Translating Lupus: Comparative Transcriptional Profiles of Preclinical Lupus Models and Their Relevance to Human Disease
Source: Biology (Basel). 2024 Sep 28;13(10):778. doi: 10.3390/biology13100778 (PMC11505302; doi:10.3390/biology13100778)
Supplement: Supplementary file 1 [file biology-13-00778-s001.zip]

Archive with 1 entries (1 files):
- biology-3148801-supplementary.pdf
